# Supplementary material for: Stress-Induced Ultrasonic Vocalization in Laboratory Rats and Mice: A Scoping Review
Source: Brain Sci. 2024 Oct 31;14(11):1109. doi: 10.3390/brainsci14111109 (PMC11591760; doi:10.3390/brainsci14111109)
Supplement: Supplementary file 1 [file brainsci-14-01109-s001.zip]

Archive with 1 entries (1 files):
- brainsci-3262708-supplementary.pdf
